# Supplementary material for: Efficient mRNA delivery to resting T cells to reverse HIV latency
Source: Nat Commun. 2025 May 29;16:4979. doi: 10.1038/s41467-025-60001-2 (PMC12122926; doi:10.1038/s41467-025-60001-2)
Supplement: Supplementary file 4 — Source Data [file 41467_2025_60001_MOESM4_ESM.xlsx]

## Sheet: Table 1
Table 1
	Patisiran LNP
LNP batch no.	Z-average (d.nm)	Size by Number distribution (d.nm)	PDI	Encapsulation efficiency (%)
#1	79.75	49.06	0.1516	97.88
#2	101.5	81.69	0.03291	94.58
#3	110.5	60.96	0.1219	96.91
#4	79.71	56.54	0.0974	95.77
#5	82.41	57.64	0.0983	96.08
	LNP X
LNP batch no.	Z-average (d.nm)	Size by Number distribution (d.nm)	PDI	Encapsulation efficiency (%)
#1	98.38	61.85	0.1363	97.43
#2	114.05	80.35	0.1083	95
#3	122.7	85.31	0.09948	98.9
#4	94.14	67.88	0.08953	96.47
#5	99.74	72.34	0.06923	94.21

## Sheet: Figure 1a
Figure 1a	% mCherry+ cells (within Live cells)
Dose (ng)	Patisiran LNP (Non-stimulated cells)						Patisiran LNP (Stimulated cells)
500	1.69	0.61	2.25	3.34	2.86	1.61	44.07	30.84	53.61	50.42	59.13	49.78
100	1.22	0.45	0.98	1.3	2.08	1.35	44.82	35.96	70.15	60.81	50.29	43.85
50	0.62	0.53	0.69	1.15	1.37	1.28	35.28	29.12	60.91	49.71	43.43	38.49
25	0.44	0.32	0.46	0.75	1.41	1.41	26.37	28.15	43.68	35.81	29.84	29.24
12.5	0.59	0.21	0.29	0.49	0.93	0.73	12.24	19.12	28.69	24.23	23.45	13.86
6.25	0.33	0.15	0.18	0.39	0.71	0.54	4.82	14.18	15.92	14.75	14.83	8.26

## Sheet: Figure 1c
Figure 1c	Intensity (percent)
Size (d.nm)	LNP X	LNP X	LNP X	LNP X	LNP X	Patisiran LNP	Patisiran LNP	Patisiran LNP	Patisiran LNP	Patisiran LNP
0.3	0	0	0	0	0	0	0	0	0	0
0.3489	0	0	0	0	0	0	0	0	0	0
0.4057	0	0	0	0	0	0	0	0	0	0
0.4718	0	0	0	0	0	0	0	0	0	0
0.5487	0	0	0	0	0	0	0	0	0	0
0.6381	0	0	0	0	0	0	0	0	0	0
0.742	0	0	0	0	0	0	0	0	0	0
0.8629	0	0	0	0	0	0	0	0	0	0
1.003	0	0	0	0	0	0	0	0	0	0
1.167	0	0	0	0	0	0	0	0	0	0
1.357	0	0	0	0	0	0	0	0	0	0
1.578	0	0	0	0	0	0	0	0	0	0
1.835	0	0	0	0	0	0	0	0	0	0
2.134	0	0	0	0	0	0	0	0	0	0
2.482	0	0	0	0	0	0	0	0	0	0
2.886	0	0	0	0	0	0	0	0	0	0
3.357	0	0	0	0	0	0	0	0	0	0
3.903	0	0	0	0	0	0	0	0	0	0
4.539	0	0	0	0	0	0	0	0	0	0
5.279	0	0	0	0	0	0	0	0	0	0
6.139	0	0	0	0	0	0	0	0	0	0
7.139	0	0	0	0	0	0	0	0	0	0
8.302	0	0	0	0	0	0	0	0	0	0
9.655	0	0	0	0	0	0	0	0	0	0
11.23	0	0	0	0	0	0	0	0	0	0
13.06	0	0	0	0	0	0	0	0	0	0
15.18	0	0	0	0	0	0	0	0	0	0
17.66	0	0	0	0	0	0	0	0	0	0
20.53	0	0	0	0	0	0	0	0	0	0
23.88	0	0	0	0	0	0	0	0	0	0
27.77	0	0	0	0	0	0	0	0	0	0
32.3	0	0	0	0	0	0.06001	0	0	0	0
37.56	0	0	0	0	0	1.716	0	0.1122	0	0
43.68	0.7366	0	0	0	0	4.725	0	0.6549	2.589	2.013
50.79	3.063	0	0	1.919	0.7617	8.202	0	1.891	7.198	5.979
59.07	6.525	1.804	0.9323	6.177	4.06	11.25	1.114	3.901	12.08	10.63
68.69	10.2	5.472	3.454	11.32	9.145	13.23	7.033	6.514	15.63	14.51
79.88	13.17	9.872	7.217	15.54	14.24	13.86	15.11	9.331	16.93	16.55
92.89	14.79	13.66	11.29	17.56	17.61	13.18	21.18	11.82	15.86	16.32
108	14.76	15.83	14.58	16.9	18.19	11.44	22.37	13.45	12.92	14
125.6	13.17	15.93	16.2	13.92	15.87	9.04	18.31	13.84	9.02	10.31
146.1	10.43	14.1	15.72	9.59	11.45	6.419	11.01	12.86	5.152	6.237
169.9	7.157	10.91	13.27	5.159	6.365	3.979	3.88	10.68	2.148	2.787
197.6	4.031	7.181	9.508	1.784	2.203	2.03	0	7.734	0.4631	0.6694
229.8	1.643	3.763	5.428	0.1305	0.09086	0.7437	0	4.649	0	0
267.2	0.3288	1.321	2.105	0	0	0.1257	0	2.077	0	0
310.7	0	0.1468	0.2934	0	0	0	0	0.5002	0	0
361.3	0	0	0	0	0	0	0	0	0	0
420.2	0	0	0	0	0	0	0	0	0	0
488.7	0	0	0	0	0	0	0	0	0	0
568.3	0	0	0	0	0	0	0	0	0	0
660.9	0	0	0	0	0	0	0	0	0	0
768.5	0	0	0	0	0	0	0	0	0	0
893.8	0	0	0	0	0	0	0	0	0	0
1039	0	0	0	0	0	0	0	0	0	0
1209	0	0	0	0	0	0	0	0	0	0
1406	0	0	0	0	0	0	0	0	0	0
1635	0	0	0	0	0	0	0	0	0	0
1901	0	0	0	0	0	0	0	0	0	0
2211	0	0	0	0	0	0	0	0	0	0
2571	0	0	0	0	0	0	0	0	0	0
2990	0	0	0	0	0	0	0	0	0	0
3477	0	0	0	0	0	0	0	0	0	0
4043	0	0	0	0	0	0	0	0	0	0
4702	0	0	0	0	0	0	0	0	0	0
5468	0	0	0	0	0	0	0	0	0	0
6358	0	0	0	0	0	0	0	0	0	0
7394	0	0	0	0	0	0	0	0	0	0
8599	0	0	0	0	0	0	0	0	0	0
10000	0	0	0	0	0	0	0	0	0	0

## Sheet: Figure 1d
Figure 1d	Median Fluorescent Intentisy (mCherry)
Dose (ng)	LNP X		Patisiran LNP
0.16	213	825.01	158	751.5
0.8	578.5	1024.85	221	744.43
4	2922.5	2484.91	594	938.14
20	15463	12203.5	2767	2344.14
100	72368.5	62540.4	14868	12630.6
500	191214	172182	32228.5	29461.7

## Sheet: Figure 1e
Figure 1e	% mCherry+ cells (within Live cells)
Dose (ng)	LNP X (Non-stimulated cells)										LNP X (Stimulated cells)
500	57.52	64.95	73.99	79.52	85.18	75.56			89.78	83.88	62.41	75.84	83.51	80.44	82.89	71.9
100			38.29	38.71	72.45	73.03	93.45	90.15					87.69	86.44	85.86	84.02
50			21.29	22.2	70.98	68.07	83.195	73.045			65.82	59.93	87.01	84.03	85.35	83.24
25			11.13	10.81	57.08	54.08	67.505	52.81					86.26	83.69	57.34	82.27
12.5			5.22	5.15	38.69	31.79	43.01	27.305					82.44	79.58	73.05	79.32
6.25			2.35	2.52	21.39	18.49	19.95	12.21					81.23	74.74	75.4	72.33

## Sheet: Figure 2
Figure 2b	mScarlet expression (a.u.) (x1000)
	Chol	Sito (LNP X)
Exp 1	17.8191	221.948
Exp 2	6.4024	80.5997
Exp 3	21.9921	161.151
Figure 2c	LNP association (a.u.) (x1000)
	Chol	Sito (LNP X)
Exp 1	4539.33	12570.7
Exp 2	3741	10021.3
Exp 3	4467	10006.7
Figure 2d	mScarlet expression relative to association
	Chol	Sito (LNP X)
Exp 1	3.92623	17.6627
Exp 2	1.70886	8.03236
Exp 3	4.92211	16.1122
Figure 2e	Cytosolic delivery (a.u.)
	Chol	Sito (LNP X)
Exp 1	695.6	1399.16
Exp 2	799.497	1926.04
Exp 3	747.4	1188.2
Figure 2f	Endosomal escape efficiency (%)
	Chol	Sito (LNP X)
Exp 1	14.1098	9.23325
Exp 2	19.3063	15.3546
Exp 3	14.1256	9.30486
Figure 2g	mScarlet expression relative to cytosolic delivery
	Chol	Sito (LNP X)
Exp 1	25.6183	158.64
Exp 2	7.99875	41.8
Exp 3	29.4169	136.974

## Sheet: Figure 3b
Figure 3b	% GFP+ cells (within Live cells)
Dose (ng)	Tat-LNP X			mCherry-LNP X
100	83.535	57.525	41.7	0.47	0.77	2.025
20	77.225	64.46	41.06	0.515	1.055	2.1
4	69.245	62.515	34.74	0.505	0.65	1.6
0.8	51.745	47.78	18.605	0.54	0.595	1.905
0.16	15.5875	27.595	8.605	0.59	0.57	1.64
0.032	3.4	14.215	4.675	0.555	0.56	2
0.0064	1.555	8.045	3.805	0.615	0.54	1.995
0.00128	1.1	3.645	5.995	0.66	0.5	3.255
	PMA/ionomycin
	89.14	81.08	89.89

## Sheet: Figure 3c-g
Figure 3c	HIV TAR copies per ug RNA (fold-change over non-treated)
Participant no	Non-treated	mCherry-LNP X	Tat-LNP X	PMA/PHA
#1	1	1.20878	3.70165	1.384
#2	1	1.13242	1.85054	1.14924
#3	1			1.3832
#4	1	1.59427	2.95155	1.25646
#5	1	0.39517	5.10309	1.26156
#6	1	0.775632	2.68389	1.15882
#7	1	2.28976	2.15186	3.68459
#8	1	2.0099	3.31115	1.83252
#3 (48hr)	1		14.659	5.11117
Figure 3d	HIV LongLTR copies per ug RNA (fold-change over non-treated)
Participant no	Non-treated	mCherry-LNP X	Tat-LNP X	PMA/PHA
#1	1	0.963335	14.8477	2.65877
#2	1	0.963335	14.8477	2.65877
#3	1			2.7638
#4	1	1.04049	28.4656	2.00866
#5	1	1.63473	24.8247	3.9849
#6	1	0.90704	15.0832	1.917
#7	1	1.10171	9.86235	1.64173
#8	1	1.33156	28.5017	1.54959
#3 (48hr)	1		23.5382	3.72118
Figure 3e	HIV Pol copies per ug RNA (fold-change over non-treated)
Participant no	Non-treated	mCherry-LNP X	Tat-LNP X	PMA/PHA
#1	1	1.4245	34.9346	0.796915
#2	1	1.21724	28.7452	2.70381
#3	1			1.51011
#4	1	1.12913	36.1111	1.19538
#5	1	5.3239	71.1716	10.7582
#6	1	1.86152	13.0464	0.548962
#7	1	0.59282	9.80879	0.402778
#8	1	1.57781	34.405	1.51927
#3 (48hr)	1		30.3007	3.25355
Figure 3f	HIV PolyA copies per ug RNA (fold-change over non-treated)
Participant no	Non-treated	mCherry-LNP X	Tat-LNP X	PMA/PHA
#1	1	0.862092	37.0843	1.01335
#2	1	1.4418	49.5772	12.5879
#3	1			9.7969
#4	1	1.62584	52.4221	2.48457
#5	1	3.04105	39.4637	10.7766
#6	1	0.530747	36.0893	7.76678
#7	1	0.878135	20.5793	2.91238
#8	1	1.38675	53.4349	4.53808
#3 (48hr)	1		33.2927	18.2831
Figure 3g	HIV Tat-Rev copies per ug RNA (fold-change over non-treated)
Participant no	Non-treated	mCherry-LNP X	Tat-LNP X	PMA/PHA
#1	1	2.48972	117.775	2.98289
#2	1	2.43998	174.911	119.539
#3	1			23.72
#4	1	0.622683	38.1083	8.69459
#5	1	2.37015	105.531	43.6364
#6	1	0.109428	141.041	40.3497
#7	1	10.6259	669.164	117.785
#8	1	1.10795	105.892	9.73476
#3 (48hr)	1		52.0438	45.6203

## Sheet: Figure 3h-l
Figure 3h	% Live cells
Participant no	Non-treated	mCherry-LNP X	Tat-LNP X	PMA/PHA
#1	91.345			76.16
#2	93.24	79.41	82.12	83.77
#3	87.39			79.01
#4	93.1	82.05	78.28	80.74
#5	91.43	83.45	91.66	51.54
#6	95.61	67.5	85.48	72.67
#7	88.2	80.63	83.26	87.39
#8	90.69	78.64	77.8	80.72
#3 (48hr)
Figure 3i	Fold-change HIV copies per mL
Participant no	Non-treated	mCherry-LNP X	Tat-LNP X	PMA/PHA
#1	1	1.56777	17.3953	1.35866
#2	1	2.13874	49.3378	182.49
#3	1			1.79681
#4	1	1.23267	21.7981	35.5664
#5	1	89.2632	111.053	375.895
#6	1	0.767567	10.1114	69.6429
#7	1	1	9.77778	1
#8	1	3.96247	17.1725	40.0454
Figure 3j	Intact HIV DNA copies per million cells
Participant no	Non-treated	Tat-LNP X
#9	36.95	99.88
#10	95.2	22.14
#11	197.93	240.5
#12	293.3	202.15
#13	57.89	9.1
#14	39.4238	81.4226
#15	56.791	444.33
Figure 3k	5' defective HIV DNA copies per million cells
Participant no	Non-treated	Tat-LNP X
#9	303.59	299.79
#10	274.61	420.92
#11	255.94	401.56
#12	922.01	744.1
#13	205.98	120
#14	466.402	721.477
#15	446.807	1142.32
Figure 3l	3' defective HIV DNA copies per million cells
Participant no	Non-treated	Tat-LNP X
#9	187.14	198
#10	463.48	551.65
#11	442.04	490.02
#12	1714.78	1486.16
#13	289.98	148.14
#14	353.963	555.476
#15	787.1	2367.97

## Sheet: Figure 4b-d
Figure 4b	% CD25+ cells (within Live cells)
Dose (ng)	CD25 CRISPRa-LNP X				scr CRISPRa-LNP X
200	53.795	21.75	28.615	14.405	1.1	1.83	2.165	0.455
100	54.55	16.7	27.73	15.4	2.09	1.81	2.69	0.625
50	37.63	8.67	23.275	13.275	1.555	1.52	2.39	0.85
25	30.455	3.89	16.72	9.085	1.585	1.1	2.21	1.415
12.5	18.525	2.25	9.11	5.665	1.355	1.83	2.04	0.69
	PMA/ionomycin
	31.94	65.9	55.895	44.8
	Non-treated (baseline expression)
	1.015	2.39	1.365	0.515
Figure 4c	% CD25+ cells (within Live cells) (72 hour)
Dose (ng)	CD25 CRISPRa-LNP X						scr CRISPRa-LNP X
800	18.26	14.1	13.64	11.82	13.64	15.84	10.87	7.95	8.05	7.86	6.72	10.56
400	17.75	15.5	14.98	8.54	11.92	15.27	10.25	9.3	7.26	7.52	6.04	9.47
200	17.43	14.14	13.67	9.01	9.91	12.32	10.07	9.77	6.2	5.77	5.38	8.63
100	15.93	14.22	13.72	6.64	8.36	11.16	9.62	8.56	5.4	6.05	5.24	8.77
50	15.43	14.14	12.78	6.3	8.62	10.99	10.5	8.88	5.94	6	5.97	9.43
25	13.57	10.8	10.33	6.13	8.79	11.93	10.46	9.04	7.03	6.19	5.84	9.83
12.5	11.91	11.06	8.34	6.99	7.19	11.05	10.56	10.18	6.7	6.73	6.57	10.27
	PMA/ionomycin
	79.99	78.44	96.27	95.07	71.45	91.59
	Non-treated (baseline expression)
	9.43	10.45	6.65	8.31	5.97	9.72
Figure 4d	% CD25+ cells (within Live cells) (6 days)
Dose (ng)	CD25 CRISPRa-LNP X						scr CRISPRa-LNP X
800			12.61	11.6	27.39	36.17			4.33	6.11	5.33	11.26
400	26.16		13.31	13.29	30.86	39.5	9.32		4.55	6.77	6.4	12.83
200	23.22		19.36	9.23	21.42	23.95	8.51		4.06	6.44	4.89	11.33
100	19.9		17.7	9.58	19.06	21.92	8.4		4.44	6.43	5.21	10.67
50	15.34		13.85	6.62	17.64	18.47	9.02		5.53	5.89	6.1	12.38
25	12.71		10.73	6.93	13.22	19.81	10.31		5.36	5.9	7.01	12.89
12.5	11.13		10.1	7.59	10.39	15.84	9.19		5.26	6.37	7.14	12.69
	PMA/ionomycin
	69.42		78.83	67.88	72.26	83.49
	Non-treated (baseline expression)
	8.13		6.02	7.44	6.04	15.94

[truncated: 20 more sheets: Figure 5b, Figure 5c-g, Figure 5h,i, Table S1, Figure S1a, Figure S1b,c, Figure S2c,d, Figure S3, Figure S4, Figure S5d, Figure S6a-e, Figure S6f-i, Figure S6a,b, Figure S7, Figure S8a-c, Figure S8d-f, Figure S9, Figure S10a-e, Figure S10f-i, Sheet3]
